# Supplementary material for: Thyme Essential Oil as a Potential Tool Against Common and Re-Emerging Foodborne Pathogens: Biocidal Effect on Bacterial Membrane Permeability
Source: Microorganisms. 2024 Dec 27;13(1):37. doi: 10.3390/microorganisms13010037 (PMC11768042; doi:10.3390/microorganisms13010037)
Supplement: Supplementary file 1 [file microorganisms-13-00037-s001.zip]

Archive with 1 entries (1 files):
- microorganisms-3336617-supplementary.pdf
